# Supplementary material for: Preparation of a Silicon/MXene Composite Electrode by a High-Pressure Forming Method and Its Application in Li+-Ion Storage
Source: Molecules. 2025 Jan 13;30(2):297. doi: 10.3390/molecules30020297 (PMC11767502; doi:10.3390/molecules30020297)
Supplement: Supplementary file 1 [file molecules-30-00297-s001.zip]

Archive with 1 entries (1 files):
- molecules-3364355-supplementary.pdf
